# Supplementary material for: Dispersion as a waste-clearance mechanism in flow through penetrating perivascular spaces in the brain
Source: Sci Rep. 2021 Feb 25;11:4595. doi: 10.1038/s41598-021-83951-1 (PMC7907360; doi:10.1038/s41598-021-83951-1)
Supplement: Supplementary file 1 — Supplementary Information. [file 41598_2021_83951_MOESM1_ESM.nb]

(* Content-type: application/vnd.wolfram.mathematica *)

(*** Wolfram Notebook File ***)
(* http://www.wolfram.com/nb *)

(* CreatedBy='Mathematica 12.0' *)

(*CacheID: 234*)
(* Internal cache information:
NotebookFileLineBreakTest
NotebookFileLineBreakTest
NotebookDataPosition[       158,          7]
NotebookDataLength[     22296,        515]
NotebookOptionsPosition[     21171,        491]
NotebookOutlinePosition[     21542,        507]
CellTagsIndexPosition[     21499,        504]
WindowFrame->Normal*)

(* Beginning of Notebook Content *)
Notebook[{
Cell[BoxData[
 RowBox[{
  RowBox[{"(*", " ", 
   RowBox[{
   "This", " ", "file", " ", "computes", " ", "the", " ", "factor", " ", 
    SubscriptBox["R", "o"], " ", "which", " ", "enhances", " ", "diffusive", 
    " ", "transport", " ", "due", " ", "to", " ", "an", " ", "oscillatory", 
    " ", 
    RowBox[{"(", 
     RowBox[{"zero", " ", "mean"}], ")"}], " ", "fluid", " ", 
    RowBox[{"flow", ".", " ", "These"}], " ", "calculations", " ", "are", " ",
     "based", " ", "on", " ", "Tsangaris", " ", "and", " ", "Athanassiadis", 
    " ", "1985."}], " ", "*)"}], "\[IndentingNewLine]"}]], "Input",
 CellChangeTimes->{{3.81115084621907*^9, 3.811150851535722*^9}, {
  3.811150944331764*^9, 3.811150985168788*^9}, {3.81115103699498*^9, 
  3.811151078340019*^9}},
 CellLabel->"In[1]:=",ExpressionUUID->"957b548f-5875-4242-969a-9b12aac6ee14"],

Cell[BoxData[
 RowBox[{
  RowBox[{"(*", 
   RowBox[{
   "Indicate", " ", "constants", " ", "and", " ", "set", " ", "rmax"}], 
   "*)"}], "\[IndentingNewLine]", 
  RowBox[{
   RowBox[{
    RowBox[{"SetAttributes", "[", 
     RowBox[{
      RowBox[{"{", 
       RowBox[{
       "p", ",", "c", ",", "b", ",", "\[Kappa]", ",", "\[Nu]", ",", 
        "\[Omega]", ",", "\[Nu]", ",", "\[Sigma]", ",", "\[Alpha]", ",", 
        "\[Lambda]", ",", "\[Rho]", ",", "pe"}], "}"}], ",", "Constant"}], 
     "]"}], ";"}], "\[IndentingNewLine]", 
   RowBox[{
    RowBox[{"rmax", "=", 
     SqrtBox[
      FractionBox[
       RowBox[{"-", 
        RowBox[{"(", 
         RowBox[{
          SuperscriptBox["b", "2"], "-", 
          SuperscriptBox["c", "2"]}], ")"}]}], 
       RowBox[{"2", "*", 
        RowBox[{"Log", "[", 
         RowBox[{"c", "/", "b"}], "]"}]}]]]}], ";"}]}]}]], "Input",
 CellChangeTimes->{{3.805654412207386*^9, 3.805654454574939*^9}, {
  3.80571992302989*^9, 3.805719923443375*^9}, {3.805723255049801*^9, 
  3.8057232580458803`*^9}, {3.8057323299186363`*^9, 3.8057323870290613`*^9}, {
  3.811151154074441*^9, 3.811151156161124*^9}},
 CellLabel->"In[2]:=",ExpressionUUID->"116c0ce5-b527-462a-b313-e060e8dfd87c"],

Cell[BoxData[
 RowBox[{"\[IndentingNewLine]", 
  RowBox[{"(*", 
   RowBox[{
    RowBox[{"Solve", " ", "for", " ", "F"}], ",", " ", 
    RowBox[{
     RowBox[{"and", " ", "also", " ", "compute", " ", "F"}], "-", 
     RowBox[{"conjugate", " ", "and", " ", 
      RowBox[{"F", "'"}]}], "-", "conjugate"}]}], "*)"}], 
  "\[IndentingNewLine]", 
  RowBox[{
   RowBox[{
    RowBox[{"m", "=", 
     RowBox[{"DSolve", "[", 
      RowBox[{
       RowBox[{"{", 
        RowBox[{
         RowBox[{
          RowBox[{
           RowBox[{
            RowBox[{"f", "''"}], "[", "x", "]"}], "+", 
           RowBox[{
            FractionBox["1", "x"], 
            RowBox[{
             RowBox[{"f", "'"}], "[", "x", "]"}]}]}], "\[Equal]", 
          RowBox[{
           FractionBox[
            RowBox[{"I", "*", "\[Omega]"}], "\[Nu]"], "*", 
           RowBox[{"f", "[", "x", "]"}]}]}], ",", 
         RowBox[{
          RowBox[{"f", "[", "b", "]"}], "\[Equal]", "1"}], ",", 
         RowBox[{
          RowBox[{"f", "[", "c", "]"}], "\[Equal]", "1"}]}], "}"}], ",", 
       RowBox[{"f", "[", "x", "]"}], ",", "x"}], "]"}]}], ";"}], 
   "\[IndentingNewLine]", 
   RowBox[{
    RowBox[{
     RowBox[{"fs", "[", "x_", "]"}], "=", 
     RowBox[{
      RowBox[{"f", "[", "x", "]"}], "/.", "m"}]}], ";"}], 
   "\[IndentingNewLine]", 
   RowBox[{
    RowBox[{
     RowBox[{"fsc", "[", "x_", "]"}], " ", "=", " ", 
     RowBox[{"Conjugate", "[", 
      RowBox[{"fs", "[", "x", "]"}], "]"}]}], ";"}], "\[IndentingNewLine]", 
   RowBox[{
    RowBox[{
     RowBox[{"fscp", "[", "x_", "]"}], " ", "=", " ", 
     RowBox[{"Conjugate", "[", 
      RowBox[{
       RowBox[{"fs", "'"}], "[", "x", "]"}], "]"}]}], ";"}]}]}]], "Input",
 CellChangeTimes->{{3.8055587330518103`*^9, 3.8055587506712427`*^9}, {
   3.805559111107069*^9, 3.80555916658986*^9}, {3.8055592035390587`*^9, 
   3.805559205189816*^9}, {3.8055592605608597`*^9, 3.805559274415573*^9}, 
   3.805564272033609*^9, {3.8055654172241707`*^9, 3.805565450621788*^9}, {
   3.805566346588306*^9, 3.8055663472804327`*^9}, {3.80556648687292*^9, 
   3.8055665179986973`*^9}, {3.805566560424819*^9, 3.805566567689192*^9}, {
   3.80556661049704*^9, 3.8055666135516987`*^9}, {3.805566942853127*^9, 
   3.805566963056987*^9}, 3.805567546527302*^9, {3.8055678432879333`*^9, 
   3.805567860082622*^9}, 3.805568173922007*^9, 3.805568974816759*^9, 
   3.805569020703644*^9, {3.805569096177784*^9, 3.805569103303625*^9}, 
   3.805571738740326*^9, {3.805573492852264*^9, 3.805573495118867*^9}, {
   3.805573909952434*^9, 3.8055739397152033`*^9}, {3.805627777940874*^9, 
   3.8056278178885508`*^9}, {3.8056282036506767`*^9, 3.805628227870578*^9}, {
   3.805628684507122*^9, 3.8056287255431843`*^9}, {3.805650871809802*^9, 
   3.805650875414412*^9}, 3.80565184046902*^9, 3.805652162323349*^9, {
   3.805721454953327*^9, 3.8057214570224123`*^9}, {3.805721805956829*^9, 
   3.805721951945532*^9}, {3.805729311594832*^9, 3.805729323744066*^9}, {
   3.805729386683702*^9, 3.8057293880319443`*^9}, 3.805729489162915*^9, {
   3.805729629252142*^9, 3.805729642667663*^9}, {3.8057297388599777`*^9, 
   3.805729742416986*^9}, {3.805729774042327*^9, 3.8057297799530897`*^9}, {
   3.805729908206156*^9, 3.805729926321554*^9}, {3.805730022704646*^9, 
   3.8057301107460623`*^9}, {3.805730427959017*^9, 3.8057304895473413`*^9}, {
   3.80573111844138*^9, 3.8057311328150997`*^9}, 3.8057312360529346`*^9, {
   3.805732344006538*^9, 3.8057323441648817`*^9}, {3.805799174013434*^9, 
   3.8057991997514815`*^9}, {3.8057993738852177`*^9, 3.805799393124448*^9}, {
   3.8110977215800667`*^9, 3.811097771570169*^9}, {3.811151141875897*^9, 
   3.811151149570548*^9}},
 CellLabel->"In[4]:=",ExpressionUUID->"9fe8d0c4-7ba3-41fe-85c3-5c7d618f8f83"],

Cell[BoxData[
 RowBox[{"\[IndentingNewLine]", 
  RowBox[{"(*", 
   RowBox[{
    RowBox[{
     RowBox[{
     "Solve", " ", "for", " ", "g", " ", "using", " ", "equations", " ", 
      "16"}], "-", "17"}], ";", " ", 
    RowBox[{"note", " ", "that", " ", "g", " ", "here", " ", "is", " ", 
     RowBox[{"G", "'"}], " ", "in", " ", "Tsangaris", " ", "and", " ", 
     "Athanassiadis"}]}], "*)"}], "\[IndentingNewLine]", 
  RowBox[{
   RowBox[{
    RowBox[{"m2", "=", 
     RowBox[{"Simplify", "[", 
      RowBox[{"DSolve", "[", 
       RowBox[{
        RowBox[{"{", 
         RowBox[{
          RowBox[{
           RowBox[{
            RowBox[{
             RowBox[{"g", "''"}], "[", "x", "]"}], "+", 
            RowBox[{
             FractionBox["1", "x"], 
             RowBox[{
              RowBox[{"g", "'"}], "[", "x", "]"}]}]}], "\[Equal]", 
           RowBox[{
            FractionBox[
             RowBox[{"I", "*", "\[Omega]"}], "\[Kappa]"], "*", 
            RowBox[{"g", "[", "x", "]"}]}]}], ",", 
          RowBox[{
           RowBox[{
            RowBox[{"g", "'"}], "[", "b", "]"}], "\[Equal]", 
           RowBox[{
            FractionBox[
             RowBox[{"-", "\[Sigma]"}], 
             RowBox[{"\[Sigma]", "-", "1"}]], "*", 
            RowBox[{
             RowBox[{"fs", "'"}], "[", "b", "]"}]}]}], ",", 
          RowBox[{
           RowBox[{
            RowBox[{"g", "'"}], "[", "c", "]"}], "\[Equal]", 
           RowBox[{
            FractionBox[
             RowBox[{"-", "\[Sigma]"}], 
             RowBox[{"\[Sigma]", "-", "1"}]], "*", 
            RowBox[{
             RowBox[{"fs", "'"}], "[", "c", "]"}]}]}]}], "}"}], ",", 
        RowBox[{"g", "[", "x", "]"}], ",", "x"}], "]"}], "]"}]}], ";"}], 
   "\[IndentingNewLine]", 
   RowBox[{
    RowBox[{
     RowBox[{"gs", "[", "x_", "]"}], "=", 
     RowBox[{
      RowBox[{"g", "[", "x", "]"}], "/.", "m2"}]}], ";"}]}]}]], "Input",
 CellChangeTimes->{{3.805562133143325*^9, 3.8055621356047287`*^9}, 
   3.8055642735929537`*^9, 3.8055680120669193`*^9, {3.80571941690372*^9, 
   3.805719484572702*^9}, {3.8057195955466623`*^9, 3.805719633991126*^9}, {
   3.8057197726204367`*^9, 3.805719813323523*^9}, {3.805719934708352*^9, 
   3.805719935739422*^9}, {3.80572034020366*^9, 3.8057204021908007`*^9}, {
   3.805731287100687*^9, 3.805731332040835*^9}, {3.805731819758737*^9, 
   3.805731828130994*^9}, {3.8057321305391817`*^9, 3.805732130724491*^9}, {
   3.805794972196142*^9, 3.8057949726136236`*^9}, {3.805795043777076*^9, 
   3.805795096266717*^9}, {3.8057951357206025`*^9, 3.8057951954291296`*^9}, {
   3.811097820640773*^9, 3.81109783137565*^9}, {3.8110978966683207`*^9, 
   3.8110979027536592`*^9}, {3.811097948883236*^9, 3.8110979831931067`*^9}, {
   3.811098314661789*^9, 3.8110983256066637`*^9}, {3.811098381962833*^9, 
   3.8110983921298656`*^9}, {3.811151132835936*^9, 3.8111511447418327`*^9}},
 CellLabel->"In[8]:=",ExpressionUUID->"fd53bea4-38fc-4090-9ea7-7d361593a977"],

Cell[BoxData[
 RowBox[{"\[IndentingNewLine]", 
  RowBox[{"(*", 
   RowBox[{
   "Define", " ", "the", " ", "stroke", " ", "volume", " ", "V", " ", "given",
     " ", "by", " ", "eqn", " ", "26"}], "*)"}], "\[IndentingNewLine]", 
  RowBox[{
   RowBox[{"v", "=", 
    RowBox[{
     FractionBox[
      RowBox[{"2", "*", "Pi", "*", "p", "*", 
       SuperscriptBox["b", "2"]}], 
      RowBox[{
       SuperscriptBox["\[Omega]", "2"], "*", "\[Rho]"}]], "*", 
     RowBox[{"Abs", "[", 
      RowBox[{"1", "-", 
       SuperscriptBox["\[Lambda]", "2"], "+", 
       RowBox[{"I", "*", 
        FractionBox["2", 
         SuperscriptBox["\[Alpha]", "2"]], "*", 
        RowBox[{"(", 
         RowBox[{
          RowBox[{"b", "*", 
           RowBox[{
            RowBox[{"fs", "'"}], "[", "b", "]"}]}], "-", 
          RowBox[{"c", "*", 
           RowBox[{
            RowBox[{"fs", "'"}], "[", "c", "]"}]}]}], ")"}]}]}], "]"}]}]}], 
   ";"}]}]], "Input",
 CellChangeTimes->{{3.805560156656798*^9, 3.805560164969335*^9}, {
   3.805560233343943*^9, 3.805560237169445*^9}, {3.805560427073679*^9, 
   3.805560498557413*^9}, {3.805560541815323*^9, 3.805560595825264*^9}, {
   3.805562139325193*^9, 3.8055621406684093`*^9}, 3.805564281657476*^9, 
   3.805568016187313*^9, {3.8057199563578978`*^9, 3.805719989926042*^9}, {
   3.8057200741589823`*^9, 3.8057200785162563`*^9}, {3.805720117055718*^9, 
   3.8057201259486027`*^9}, {3.805721541560252*^9, 3.805721570310717*^9}, {
   3.805722225109947*^9, 3.805722235163368*^9}, 3.8057233667310877`*^9, {
   3.8057267033013763`*^9, 3.8057267197396297`*^9}, 3.8057268789175158`*^9, {
   3.805726918715125*^9, 3.805727012777834*^9}, {3.805727250899095*^9, 
   3.805727253693239*^9}, {3.805727285280048*^9, 3.805727363800516*^9}, {
   3.8057274180105543`*^9, 3.805727469952978*^9}, {3.805727823090796*^9, 
   3.805727831850296*^9}, {3.805728233934424*^9, 3.805728285555505*^9}, {
   3.8057283157508783`*^9, 3.805728319620133*^9}, {3.805728475055071*^9, 
   3.805728499435987*^9}, {3.80573142458103*^9, 3.805731451700629*^9}, {
   3.805732191614751*^9, 3.805732191788198*^9}, {3.8057987810911446`*^9, 
   3.80579880818909*^9}, 3.811097999005254*^9, 3.811151167774386*^9},
 CellLabel->"In[10]:=",ExpressionUUID->"6308c164-7548-455b-b711-38964e86e947"],

Cell[BoxData[
 RowBox[{"\[IndentingNewLine]", 
  RowBox[{"(*", 
   RowBox[{
   "Define", " ", "h", " ", "defined", " ", "in", " ", "eqn", " ", "28"}], 
   "*)"}], "\[IndentingNewLine]", 
  RowBox[{"(*", " ", 
   RowBox[{
    RowBox[{
    "Note", " ", "that", " ", "gs", " ", "used", " ", "in", " ", "the", " ", 
     "calculations", " ", "above", " ", "is", " ", 
     RowBox[{"G", "'"}], " ", "in", " ", "the", " ", "paper"}], ",", " ", 
    RowBox[{
     RowBox[{"so", " ", "gs"}], "+", 
     RowBox[{
      FractionBox["\[Sigma]", 
       RowBox[{"\[Sigma]", "-", "1"}]], "*", "fs", " ", 
      RowBox[{"(", 
       RowBox[{"eqn", " ", "14"}], ")"}], " ", "has", " ", "been", " ", 
      "substituted", " ", "in", " ", "the", " ", "expression", " ", "for", 
      " ", "h"}]}]}], " ", "*)"}], "\[IndentingNewLine]", 
  RowBox[{
   RowBox[{"h", "=", 
    RowBox[{"Simplify", "[", 
     RowBox[{"(", 
      RowBox[{
       FractionBox["1", 
        RowBox[{"8", "*", 
         SuperscriptBox["Pi", "2"], "*", 
         RowBox[{"(", 
          RowBox[{"1", "-", 
           SuperscriptBox["\[Lambda]", "2"]}], ")"}], "*", 
         RowBox[{"(", 
          RowBox[{"1", "+", 
           SuperscriptBox["\[Sigma]", 
            RowBox[{"-", "1"}]]}], ")"}]}]], "*", 
       FractionBox["1", 
        SuperscriptBox[
         RowBox[{"Abs", "[", 
          RowBox[{
           RowBox[{"(", 
            RowBox[{"1", "-", 
             SuperscriptBox["\[Lambda]", "2"]}], ")"}], "+", 
           RowBox[{"I", "*", 
            FractionBox["2", 
             SuperscriptBox["\[Alpha]", "2"]], "*", 
            RowBox[{"(", 
             RowBox[{
              RowBox[{"b", "*", 
               RowBox[{
                RowBox[{"fs", "'"}], "[", "b", "]"}]}], "-", 
              RowBox[{"c", "*", 
               RowBox[{
                RowBox[{"fs", "'"}], "[", "c", "]"}]}]}], ")"}]}]}], "]"}], 
         "2"]], "*", 
       RowBox[{"(", 
        RowBox[{
         RowBox[{"b", "*", 
          RowBox[{"(", 
           RowBox[{
            RowBox[{"gs", "[", "b", "]"}], "+", 
            RowBox[{
             FractionBox["\[Sigma]", 
              RowBox[{"\[Sigma]", "-", "1"}]], "*", 
             RowBox[{"fs", "[", "b", "]"}]}]}], ")"}], "*", 
          RowBox[{"fscp", "[", "b", "]"}]}], "+", 
         RowBox[{"b", "*", 
          RowBox[{"Conjugate", "[", 
           RowBox[{
            RowBox[{"gs", "[", "b", "]"}], "+", 
            RowBox[{
             FractionBox["\[Sigma]", 
              RowBox[{"\[Sigma]", "-", "1"}]], "*", 
             RowBox[{"fs", "[", "b", "]"}]}]}], "]"}], "*", 
          RowBox[{
           RowBox[{"fs", "'"}], "[", "b", "]"}]}], "-", 
         RowBox[{"c", "*", 
          RowBox[{"(", 
           RowBox[{
            RowBox[{"gs", "[", "c", "]"}], "+", 
            RowBox[{
             FractionBox["\[Sigma]", 
              RowBox[{"\[Sigma]", "-", "1"}]], "*", 
             RowBox[{"fs", "[", "c", "]"}]}]}], ")"}], "*", 
          RowBox[{"fscp", "[", "c", "]"}]}], "-", 
         RowBox[{"c", "*", 
          RowBox[{"Conjugate", "[", 
           RowBox[{
            RowBox[{"gs", "[", "c", "]"}], "+", 
            RowBox[{
             FractionBox["\[Sigma]", 
              RowBox[{"\[Sigma]", "-", "1"}]], "*", 
             RowBox[{"fs", "[", "c", "]"}]}]}], "]"}], "*", 
          RowBox[{
           RowBox[{"fs", "'"}], "[", "c", "]"}]}]}], ")"}]}], ")"}], "]"}]}], 
   ";"}]}]], "Input",
 CellChangeTimes->{{3.8055606292724953`*^9, 3.805560713231331*^9}, {
   3.805560747319553*^9, 3.80556082191089*^9}, {3.8055608570239487`*^9, 
   3.805561152953328*^9}, {3.805561269002383*^9, 3.80556127400079*^9}, {
   3.805561317499662*^9, 3.805561367433956*^9}, {3.805561428658985*^9, 
   3.805561429224761*^9}, {3.805561472712639*^9, 3.805561619613474*^9}, {
   3.8055617175821657`*^9, 3.805561741019944*^9}, {3.805562169367722*^9, 
   3.8055621838623943`*^9}, {3.805562219861577*^9, 3.80556223350945*^9}, 
   3.805564282791225*^9, 3.805568019991653*^9, {3.805719997748946*^9, 
   3.8057200417850103`*^9}, {3.80572158681987*^9, 3.805721591639336*^9}, {
   3.805722264149955*^9, 3.805722267820505*^9}, {3.805722298660533*^9, 
   3.805722447829094*^9}, 3.805723370906992*^9, {3.805731486149535*^9, 
   3.805731586556138*^9}, {3.805731618899671*^9, 3.805731669836364*^9}, {
   3.805732197039198*^9, 3.8057322395417747`*^9}, {3.8057324174081373`*^9, 
   3.805732418534471*^9}, {3.8057974254741793`*^9, 3.805797459594639*^9}, {
   3.805797558333683*^9, 3.805797569176015*^9}, {3.805797687980356*^9, 
   3.8057977031780386`*^9}, {3.805799055826888*^9, 3.8057991185882497`*^9}, {
   3.8057992510547094`*^9, 3.805799258469881*^9}, {3.805799414582633*^9, 
   3.8057994208159637`*^9}, 3.81109840427564*^9, {3.811098640163392*^9, 
   3.811098676452598*^9}, 3.811151170669582*^9},
 CellLabel->"In[11]:=",ExpressionUUID->"95157d3a-6bd0-4e50-9ad5-6e47fb2b08de"],

Cell[BoxData[
 RowBox[{"\[IndentingNewLine]", 
  RowBox[{"(*", 
   RowBox[{
   "Define", " ", "R", " ", "given", " ", "by", " ", "eqn", " ", "27"}], 
   "*)"}], "\[IndentingNewLine]", 
  RowBox[{
   RowBox[{"r", "=", 
    RowBox[{"Simplify", "[", 
     RowBox[{
      FractionBox[
       SuperscriptBox["v", "2"], 
       SuperscriptBox["b", "6"]], "*", "h"}], "]"}]}], ";"}]}]], "Input",
 CellChangeTimes->{{3.80556059995166*^9, 3.8055606217607594`*^9}, 
   3.805564285672888*^9, 3.8055680230355253`*^9, {3.805720052429782*^9, 
   3.805720109311284*^9}, {3.8057224607824078`*^9, 3.80572247109984*^9}, 
   3.805723375480094*^9, 3.805731749893784*^9, {3.805732231583394*^9, 
   3.8057322317720737`*^9}, 3.811098765251857*^9, 3.811151175767325*^9},
 CellLabel->"In[12]:=",ExpressionUUID->"f12d0856-7aea-490d-a2e7-c87ce2dd2868"],

Cell[CellGroupData[{

Cell[BoxData[
 RowBox[{"\[IndentingNewLine]", 
  RowBox[{"(*", 
   RowBox[{
   "Evaluate", " ", "R", " ", "for", " ", "any", " ", "set", " ", "of", " ", 
    "inputs"}], "*)"}], "\[IndentingNewLine]", 
  RowBox[{
   RowBox[{
    RowBox[{"Re", "[", "r", "]"}], "/.", 
    RowBox[{"p", "\[Rule]", 
     FractionBox[
      RowBox[{
       FractionBox[
        RowBox[{"pe", "*", "\[Kappa]"}], 
        RowBox[{"b", "-", "c"}]], "*", "\[Rho]", "*", "\[Omega]"}], 
      RowBox[{"I", "*", 
       RowBox[{"(", 
        RowBox[{
         RowBox[{"fs", "[", "rmax", "]"}], "-", "1"}], ")"}]}]]}]}], "/.", 
   RowBox[{"{", 
    RowBox[{
     RowBox[{"c", "\[Rule]", "7.21"}], ",", 
     RowBox[{"b", "\[Rule]", "20.2"}], ",", 
     RowBox[{"\[Kappa]", "\[Rule]", "135"}], ",", 
     RowBox[{"\[Nu]", "\[Rule]", 
      RowBox[{"6.97", "*", 
       SuperscriptBox["10", "5"]}]}], ",", 
     RowBox[{"\[Omega]", "\[Rule]", 
      RowBox[{"10", "*", "Pi"}]}], ",", 
     RowBox[{"\[Rho]", "->", 
      RowBox[{"9.93", "*", 
       SuperscriptBox["10", 
        RowBox[{"-", "16"}]]}]}], ",", 
     RowBox[{"\[Lambda]", "\[Rule]", 
      FractionBox["7.21", "20.2"]}], ",", 
     RowBox[{"\[Sigma]", "->", 
      FractionBox[
       RowBox[{"6.97", "*", 
        SuperscriptBox["10", "5"]}], "135"]}], ",", 
     RowBox[{"pe", "\[Rule]", "10"}]}], "}"}]}]}]], "Input",
 CellChangeTimes->{{3.805722787317565*^9, 3.8057228172373123`*^9}, {
   3.805722875070095*^9, 3.805722896301722*^9}, 3.805722950296455*^9, {
   3.805723053904105*^9, 3.805723179614621*^9}, {3.805723286662671*^9, 
   3.805723328055107*^9}, {3.805732264807332*^9, 3.80573229406815*^9}, {
   3.805732656478674*^9, 3.805732753072195*^9}, {3.805736262784462*^9, 
   3.805736265675774*^9}, {3.8057389954129543`*^9, 3.805738995978877*^9}, {
   3.805739062149474*^9, 3.805739065625667*^9}, {3.805739136421565*^9, 
   3.805739138130001*^9}, {3.805795695388482*^9, 3.8057957001210155`*^9}, {
   3.805797507583766*^9, 3.8057975160846567`*^9}, {3.805798635580144*^9, 
   3.8057986367400427`*^9}, {3.8057986735093164`*^9, 3.805798678695472*^9}, 
   3.8057996316549015`*^9, {3.8057997892964835`*^9, 3.805799789325406*^9}, 
   3.811098979448574*^9, {3.811099229519786*^9, 3.811099232376107*^9}, {
   3.811099441681061*^9, 3.811099442007044*^9}, 3.811151177923191*^9, 
   3.8117051748302298`*^9},
 CellLabel->"In[13]:=",ExpressionUUID->"eb1919e3-6721-49a8-80d3-b800d30fa3e9"],

Cell[BoxData[
 RowBox[{"{", 
  RowBox[{"{", "0.052016089665029804`", "}"}], "}"}]], "Output",
 CellChangeTimes->{
  3.805722798422971*^9, 3.805722898895831*^9, 3.805722951074564*^9, {
   3.805723055217167*^9, 3.805723070051689*^9}, 3.805723103340746*^9, {
   3.805723166337461*^9, 3.8057231803476267`*^9}, {3.805723275390284*^9, 
   3.805723329357654*^9}, 3.805723389377596*^9, 3.805731765334837*^9, 
   3.8057319443203278`*^9, {3.805732278911202*^9, 3.805732294805813*^9}, 
   3.805732394820779*^9, 3.80573243105079*^9, {3.805732745124095*^9, 
   3.8057327541982203`*^9}, 3.805736266495491*^9, {3.805738997009446*^9, 
   3.805739001348322*^9}, {3.805739051109788*^9, 3.805739066081752*^9}, 
   3.805739138689135*^9, 3.8057947621341496`*^9, 3.8057957009338417`*^9, 
   3.805796418059103*^9, {3.8057974992344804`*^9, 3.8057975086209946`*^9}, 
   3.80579758635583*^9, 3.805797787561278*^9, 3.805797818935897*^9, 
   3.805798637794038*^9, {3.8057986742413597`*^9, 3.8057986793995895`*^9}, {
   3.8057987930062265`*^9, 3.8057988174875875`*^9}, 3.805799083180315*^9, 
   3.80579944413424*^9, 3.805799632313141*^9, 3.805799789849059*^9, 
   3.811098843862521*^9, 3.811098980179141*^9, 3.811099232866383*^9, 
   3.811099324658843*^9, 3.811099443059846*^9, 3.811705254443759*^9, 
   3.812896310070312*^9},
 CellLabel->"Out[13]=",ExpressionUUID->"6947acf4-8690-4bf8-9236-d617f73f3166"]
}, Open  ]]
},
WindowSize->{1320, 805},
WindowMargins->{{-1564, Automatic}, {Automatic, 64}},
Magnification:>1.2 Inherited,
FrontEndVersion->"12.0 for Mac OS X x86 (64-bit) (April 8, 2019)",
StyleDefinitions->"Default.nb"
]
(* End of Notebook Content *)

(* Internal cache information *)
(*CellTagsOutline
CellTagsIndex->{}
*)
(*CellTagsIndex
CellTagsIndex->{}
*)
(*NotebookFileOutline
Notebook[{
Cell[558, 20, 842, 16, 87, "Input",ExpressionUUID->"957b548f-5875-4242-969a-9b12aac6ee14"],
Cell[1403, 38, 1217, 32, 135, "Input",ExpressionUUID->"116c0ce5-b527-462a-b313-e060e8dfd87c"],
Cell[2623, 72, 3736, 79, 183, "Input",ExpressionUUID->"9fe8d0c4-7ba3-41fe-85c3-5c7d618f8f83"],
Cell[6362, 153, 2961, 69, 134, "Input",ExpressionUUID->"fd53bea4-38fc-4090-9ea7-7d361593a977"],
Cell[9326, 224, 2275, 46, 117, "Input",ExpressionUUID->"6308c164-7548-455b-b711-38964e86e947"],
Cell[11604, 272, 4904, 115, 349, "Input",ExpressionUUID->"95157d3a-6bd0-4e50-9ad5-6e47fb2b08de"],
Cell[16511, 389, 825, 18, 115, "Input",ExpressionUUID->"f12d0856-7aea-490d-a2e7-c87ce2dd2868"],
Cell[CellGroupData[{
Cell[17361, 411, 2415, 54, 171, "Input",ExpressionUUID->"eb1919e3-6721-49a8-80d3-b800d30fa3e9"],
Cell[19779, 467, 1376, 21, 40, "Output",ExpressionUUID->"6947acf4-8690-4bf8-9236-d617f73f3166"]
}, Open  ]]
}
]
*)
